# Supplementary material for: Supercritical CO2 Treatment to Modify Techno-Functional Properties of Proteins Extracted from Tomato Seeds
Source: Foods. 2024 Mar 28;13(7):1045. doi: 10.3390/foods13071045 (PMC11011313; doi:10.3390/foods13071045)
Supplement: Supplementary file 1 [file foods-13-01045-s001.zip]

Archive with 1 entries (1 files):
- foods-2919110-supplementary.pdf
